# Supplementary material for: Behavioural and psychological symptoms in the older population without dementia - relationship with socio-demographics, health and cognition
Source: BMC Geriatr. 2010 Nov 30;10:87. doi: 10.1186/1471-2318-10-87 (PMC3014957; doi:10.1186/1471-2318-10-87)
Supplement: Additional file 1 — Table S1. Univariate associations (odds ratios with 95% confidence intervals) between behavioural and psychological symptoms and socio-demographic, health related and cognitive factors. [file 1471-2318-10-87-S1.XLS]

## Sheet: supptable1
Supplementary table 1 – Univariate associations (odds ratios with 95% confidence intervals) between behavioural and psychological symptoms and socio-demographic, health related and cognitive factors. ‘-‘indicates insufficient data for estimation.
	Objective memory impairment (CAMCOG)	Subjective memory complaint	Impaired Activities of Daily Living	Age >75	MMSE	MMSE	Female	History of vascular disease	Living in an institution	>9 years education
					18-211	22-261
Depression	1.6	2.6	3.2	1	2.1	0.9	1.9	1.7	2	0.8
	(1.2-2.1)	(1.9-3.6)	(2.3-4.4)	(0.7-1.3)	(1.5-3.0)	(0.6-1.2)	(1.4-2.7)	(1.2-2.3)	(0.9-4.2)	(0.6-1.1)
Apathy	1.7	2.3	3.5	1.5	2.3	1	0.7	2.1	1.8	0.7
	(1.3-2.3)	(1.7-3.0)	(2.6-4.7)	(1.1-1.9)	(1.7-3.0)	(0.8-1.3)	(0.5-0.9)	(1.6-2.8)	(0.9-3.7)	(0.5-0.9)
Anxiety	1.5	2	2.2	1	1.2	0.6	1.2	2.3	1.1	1
	(1.0-2.2)	(1.3-3.0)	(1.4-3.4)	(0.7-1.5)	(0.7-2.0)	(0.4-1.0)	(0.8-1.8)	(1.6-3.5)	(0.3-3.6)	(0.7-1.6)
Persecution	1.7	2.4	1.9	0.9	1.6	1.3	0.8	1.3	1.6	0.8
	(1.2-2.3)	(1.7-3.3)	(1.4-2.8)	(0.6-1.2)	(1.1-2.3)	(0.9-1.7)	(0.6-1.0)	(0.9-1.8)	(0.7-3.7)	(0.6-1.1)
Hallucinations	2.1	3.4	2.5	1.2	2.1	0.9	1.8	1.1	3.4	1.4
	(1.3-3.3)	(2.0-5.7)	(1.5-4.1)	(0.8-1.9)	(1.3-3.4)	(0.5-1.4)	(1.1-2.9)	(0.7-1.9)	(1.4-8.2)	(0.9-2.2)
Agitation	2.4	1.8	1.1	0.6	2	0.9	1.3	0.6	-	0.6
	(1.5-3.8)	(1.1-2.8)	(0.6-1.9)	(0.4-0.9)	(1.2-3.3)	(0.6-1.5)	(0.8-2.0)	(0.3-1.0)		(0.4-1.1)
Elation	1.4	2.1	1	0.9	1.7	0.7	1.6	1.3	1.8	1.3
	(0.9-2.4)	(1.3-3.5)	(0.5-1.9)	(0.6-1.5)	(1.0-3.0)	(0.4-1.2)	(0.9-2.7)	(0.7-2.2)	(0.5-6.0)	(0.8-2.2)
Irritability	1.6	2.2	2.3	1.1	1.5	1.2	0.9	2.1	0.9	0.7
	(1.2-2.1)	(1.6-2.8)	(1.7-3.1)	(0.8-1.4)	(1.1-2.1)	(0.9-1.6)	(0.7-1.2)	(1.6-2.8)	(0.4-2.1)	(0.6-1.0)
Sleep problems	0.9	1.3	1.4	1.1	0.9	1.1	2	1.2	1.1	1
	(0.8-1.1)	(1.1-1.6)	(1.1-1.9)	(0.9-1.4)	(0.7-1.1)	(0.9-1.3)	(1.7-2.5)	(1.0-1.5)	(0.6-2.1)	(0.8-1.2)
Wandering	2.7	10.1	1.1	1.4	1.7	1.4	1.1	0.7	-	0.8
	(0.7-9.9)	(1.3-79.4)	(0.2-5.1)	(0.4-4.6)	(0.5-6.6)	(0.4-4.7)	(0.3-3.7)	(0.2-3.2)		(0.2-2.9)
Confabulation	1.6	6.1	6.7	-	1.9	1.3	0.8	0.6	6.4	2.7
	(0.4-7.1)	(0.7-50.4)	(1.5-30.0)		(0.4-9.6)	(0.3-5.7)	(0.2-3.6)	(0.1-5.4)	(0.8-54.2)	(0.6-12.2)
Misidentification	1.2	2.9	2.6	1.3	2.2	0.9	1.1	0.9	2.2	1.6
	(0.7-2.1)	(1.6-5.3)	(1.5-4.5)	(0.8-2.2)	(1.2-3.9)	(0.5-1.6)	(0.7-2.0)	(0.5-1.7)	(0.7-7.2)	(0.9-2.8)
1 reference group MMSE=27-30
