# Supplementary material for: Behavioural and psychological symptoms in the older population without dementia - relationship with socio-demographics, health and cognition
Source: BMC Geriatr. 2010 Nov 30;10:87. doi: 10.1186/1471-2318-10-87 (PMC3014957; doi:10.1186/1471-2318-10-87)
Supplement: Additional file 2 — Table S2. Multivariate associations (odds ratios with 95% confidence intervals, adjusted for all other covariates) between behavioural and psychological symptoms and socio-demographic, health related and cognitive factors. [file 1471-2318-10-87-S2.XLS]

## Sheet: supptable2
Supplementary Table 2 – Multivariate associations (odds ratios with 95% confidence intervals, adjusted for all other covariates) between behavioural and psychological symptoms and socio-demographic, health related and cognitive factors. ‘-‘indicates insufficient data for estimation.
	Objective memory impairment (CAMCOG)	Subjective memory complaint	Impaired Activities of Daily Living	Age >75	MMSE	MMSE	Female	History of vascular disease	Living in an institution	>9 years education
					18-211	22-261
Depression	1.1	2.4	2.6	0.7	1.4	0.9	2.1	1.2	1.1	0.8
	(0.7-1.5)	(1.7-3.4)	(1.8-3.9)	(0.5-0.9)	(0.9-2.2)	(0.6-1.4)	(1.5-3.1)	(0.9-1.8)	(0.4-2.5)	(0.5-1.1)
Apathy	1.2	1.9	2.6	1.1	1.6	1.1	0.6	1.4	1.2	0.8
	(0.9-1.6)	(1.4-2.5)	(1.8-3.6)	(0.8-1.5)	(1.1-2.5)	(0.8-1.6)	(0.5-0.9)	(1.0-1.9)	(0.6-2.7)	(0.5-1.0)
Anxiety	1.5	1.7	1.9	0.9	0.5	0.5	1.4	2	0.8	1
	(1.0-2.4)	(1.1-2.7)	(1.1-3.1)	(0.6-1.3)	(0.3-1.0)	(0.3-0.8)	(0.9-2.1)	(1.3-3.2)	(0.2-2.8)	(0.6-1.5)
Persecution	1.2	2.2	1.7	0.7	1.7	1.5	0.7	1	1.3	0.9
	(0.9-1.7)	(1.5-3.0)	(1.1-2.5)	(0.5-1.0)	(1.0-2.8)	(1.0-2.2)	(0.5-1.0)	(0.7-1.4)	(0.5-3.3)	(0.6-1.2)
Hallucinations	1.6	2.8	1.9	0.8	1.5	1	1.5	0.8	2.2	1.3
	(0.9-2.7)	(1.6-4.9)	(1.0-3.4)	(0.5-1.3)	(0.7-2.9)	(0.5-1.8)	(0.9-2.5)	(0.5-1.5)	(0.8-6.2)	(0.8-2.2)
Agitation	1.9	1.8	1.2	0.5	1.8	1.1	1.3	0.5	-	0.8
	(1.1-3.2)	(1.1-2.9)	(0.6-2.3)	(0.3-0.9)	(0.9-3.6)	(0.6-1.9)	(0.8-2.2)	(0.3-1.0)		(0.4-1.3)
Elation	1.3	2.2	0.7	0.7	1.4	0.8	1.6	1.3	2.1	1.3
	(0.7-2.3)	(1.3-3.8)	(0.3-1.5)	(0.4-1.3)	(0.7-2.9)	(0.4-1.5)	(0.9-2.7)	(0.8-2.4)	(0.6-8.0)	(0.7-2.2)
Irritability	1.3	1.9	1.7	0.9	1.3	1.2	1	1.8	0.7	0.8
	(0.9-1.7)	(1.4-2.5)	(1.2-2.4)	(0.7-1.2)	(0.8-1.9)	(0.9-1.7)	(0.7-1.3)	(1.3-2.4)	(0.3-1.7)	(0.6-1.1)
Sleep problems	0.9	1.4	1.4	1	0.7	0.9	2.2	1.2	1.3	0.9
	(0.7-1.1)	(1.1-1.7)	(1.0-1.9)	(0.8-1.2)	(0.5-1.0)	(0.7-1.2)	(1.8-2.7)	(1.0-1.6)	(0.6-2.5)	(0.7-1.2)
Wandering	2.2	8.3	0.5	0.9	1.3	1.3	0.8	0.8	-	0.7
	(0.5-9.3)	(1.0-67.2)	(0.1-4.5)	(0.2-3.4)	(0.2-9.5)	(0.3-6.2)	(0.2-2.9)	(0.2-4.3)		(0.1-3.4)
Confabulation	0.7	2.9	4.7	-	2	1.2	0.4	0.3	-	4.6
	(0.1-5.3)	(0.3-26.6)	(0.8-28.0)		(0.2-22.6)	(0.1-10.0)	(0.1-2.1)	(0.0-2.7)		(0.8-27.8)
Misidentification	0.8	2.5	2.2	0.9	2.6	1.4	0.9	0.6	1.3	1.6
	(0.4-1.5)	(1.4-4.7)	(1.1-4.4)	(0.5-1.7)	(1.1-5.8)	(0.7-2.8)	(0.5-1.7)	(0.3-1.2)	(0.4-4.9)	(0.9-2.9)
1 reference group MMSE=27-30
