# Supplementary material for: Behavioural and psychological symptoms in the older population without dementia - relationship with socio-demographics, health and cognition
Source: BMC Geriatr. 2010 Nov 30;10:87. doi: 10.1186/1471-2318-10-87 (PMC3014957; doi:10.1186/1471-2318-10-87)
Supplement: Additional file 3 — Table S3. Pairwise associations (odds ratios with 95% confidence intervals) between behavioural and psychological symptoms in the population without dementia. Below diagonal are univariate associations, above diagonal are associations adjusted for the presence of all other symptoms, MMSE, age and sex. Statistically significant associations (p < 0.05) are highlighted in bold. [file 1471-2318-10-87-S3.XLS]

## Sheet: Sheet1
Supplementary table 3 – Pairwise associations (odds ratios with 95% confidence intervals) between behavioural and psychological symptoms in the population without dementia. Below diagonal are univariate associations, above diagonal are associations adjusted for the presence of all other symptoms and age and sex. Statistically significant associations (p<0.05) are highlighted in bold.
	Depression	Apathy	Anxiety	Persecution	Hallucinations	Agitation	Elation	Irritability	Sleep problems	Wandering	Confabulation	Misidentification
Depression		3.2	5.3	1.9	2.7	1.1	1.4	1.4	1.4	0.6	2.3	2.3
		(2.2-4.6)	(3.3-8.4)	(1.2-3.0)	(1.5-5.1)	(0.5-2.3)	(0.7-2.7)	(0.9-2.1)	(1.0-2.0)	(0.1-2.8)	(0.4-15.1)	(1.1-4.7)
Apathy	4.4		2.1	1.3	1.5	1.6	0.9	2.2	1.6	3.3	1.2	1.9
	(3.2-6.1)		(1.3-3.4)	(0.8-1.9)	(0.8-2.8)	(0.9-2.9)	(0.5-1.9)	(1.5-3.1)	(1.2-2.1)	(0.8-14.0)	(0.2-7.5)	(1.0-3.8)
Anxiety	7.6	3.7		0.7	1.3	1	1	1.9	1.3	-	5.1	1.7
	(5.0-11.5)	(2.4-5.6)		(0.4-1.4)	(0.6-3.0)	(0.4-2.7)	(0.4-2.7)	(1.2-3.1)	(0.9-2.0)		(0.7-36.7)	(0.7-4.0)
Persecution	2.5	2.2	1.4		1.7	0.8	2.1	4.7	1.4	7.8	4.4	0.7
	(1.7-3.7)	(1.5-3.1)	(0.8-2.4)		(0.9-3.5)	(0.3-1.8)	(1.1-4.2)	(3.3-6.7)	(1.0-1.9)	(1.6-37.2)	(0.7-27.6)	(0.3-1.7)
Hallucinations	5.5	3.1	3	3		0.2	3.7	1.4	0.8	4.6	-	20.6
	(3.4-8.8)	(1.9-5.1)	(1.6-5.7)	(1.7-5.1)		(0.0-1.4)	(1.7-8.2)	(0.7-2.6)	(0.5-1.4)	(0.9-22.7)		(10.7-39.6)
Agitation	1.3	1.5	1.3	0.9	0.3		2.9	1	1.1	-	-	1.6
	(0.7-2.5)	(0.8-2.6)	(0.6-3.1)	(0.4-1.9)	(0.0-1.9)		(1.2-6.8)	(0.5-2.0)	(0.7-1.7)			(0.5-5.9)
Elation	2.4	1.7	1.6	3.5	5.9	2.7		1.5	1.5	7.3	-	1.2
	(1.3-4.4)	(0.9-3.1)	(0.7-3.7)	(2.0-6.1)	(3.1-11.4)	(1.2-6.0)		(0.8-2.9)	(0.9-2.5)	(1.8-30.0)		(0.4-3.6)
Irritability	2.4	3	2.6	5.7	2.6	1	2.6		1.1	4.5	0.4	1.2
	(1.7-3.4)	(2.2-4.1)	(1.6-4.0)	(4.1-7.9)	(1.6-4.4)	(0.6-2.0)	(1.5-4.5)		(0.9-1.5)	(1.0-20.0)	(0.0-4.3)	(0.6-2.6)
Sleep problems	1.8	1.7	1.6	1.5	1.2	1.2	1.8	1.4		1.3	1.4	0.8
	(1.4-2.5)	(1.3-2.2)	(1.1-2.4)	(1.1-2.1)	(0.8-1.9)	(0.7-1.8)	(1.1-2.9)	(1.1-1.8)		(0.3-4.7)	(0.3-6.7)	(0.4-1.5)
Wandering	3	7	-	24.6	18.8	-	23	16	2.2		-	0.7
	(0.8-11.5)	(2.1-23.2)		(6.5-93.7)	(5.6-63.1)		(6.8-77.3)	(4.2-60.7)	(0.6-7.5)			(0.0-10.1)
Confabulation	3.2	2.3	6.4	3.6	-	-	-	1	1.7	-		-
	(0.6-16.7)	(0.4-12.0)	(1.2-33.2)	(0.7-18.5)				(0.1-8.1)	(0.4-7.5)
Misidentification	5.5	3.8	4.1	1.7	28.4	1.2	3.2	2.4	1	6.9	-
	(3.2-9.6)	(2.2-6.7)	(2.0-8.1)	(0.8-3.5)	(15.8-51.1)	(0.4-3.9)	(1.3-7.8)	(1.3-4.3)	(0.6-1.8)	(1.5-32.8)
